# Supplementary material for: Positivity Status and Molecular Characterization of Porcine Parvoviruses 1 Through 8 (PPV1-PPV8) from Slaughtered Pigs in China
Source: Animals (Basel). 2024 Nov 12;14(22):3238. doi: 10.3390/ani14223238 (PMC11591526; doi:10.3390/ani14223238)
Supplement: Supplementary file 1 [file animals-14-03238-s001.zip]

Archive with 2 entries (2 files):
- Figure S1 Multiple alignments of capsid proteins.pdf
- Table S1 Clinical sample infection status R1.pdf
